# Supplementary material for: Complex Gene Loss and Duplication Events Have Facilitated the Evolution of Multiple Loricrin Genes in Diverse Bird Species
Source: Genome Biol Evol. 2019 Mar 13;11(3):984–1001. doi: 10.1093/gbe/evz054 (PMC6447390; doi:10.1093/gbe/evz054)
Supplement: Supplementary Data [file evz054_supp.zip]

Archive with 2 entries (2 files):
- Master_excel_supplemental.xlsx
- Supplemental material legends.docx
