# Supplementary material for: Complex Gene Loss and Duplication Events Have Facilitated the Evolution of Multiple Loricrin Genes in Diverse Bird Species
Source: Genome Biol Evol. 2019 Mar 13;11(3):984–1001. doi: 10.1093/gbe/evz054 (PMC6447390; doi:10.1093/gbe/evz054)
Supplement: Supplementary Data [file evz054_supp.zip › Master_excel_supplemental.xlsx]

## Sheet: Supp table 1
Supplementary table 1 - Identification and quality of identified avian loricrin genes
Species	Genes identified	Condition	Rationale
Zebra finch (Taeniopygia guttata)	LOR3	1			* = Due to missing sequence(s) true identity (LOR3 vs LOR3B) cannot be determined
	LOR2	9	Only C-termini identified
	LOR1	1
Medium ground finch (Geospiza fortis)	LOR3	8	Premature stop codon		Condition	Sequence Quality
	LOR2	3	52.5% NNNs		1	100% Complete sequence
	LOR1	2	7.4% NNNs		2	0.1% - 15% NNNs
Ground tit (Pseudopodoces humilis)	LOR3	1			3	15.1% - 75% NNNs
	LOR2	1			4	75.1% - 90% NNNs
	LOR1	1			5	C-terminal region absent
Atlantic Canary (Serinus canaria)	LOR3	1			6	N-terminal region absent
	LOR2	2	2% NNNs		7	Frameshift mutation(s)
	LOR1	3	22.7% NNNs		8	Premature stop codon
American Crow (Corvus brachyrhynchos)	LOR3	5	C-terminus absent		9	Less than 10% of GALGA gene identified
	LOR2	5	C-terminus absent		10	Scaffold break interrupts sequence
	LOR1	6	N-terminus absent		Not Found	No evidence of LOR identified
Hooded Crow (Corvus cornix)	LOR3	1
	LOR2	6	Start codon absent
	LOR1	1
Golden-collared Manakin (Mancus vitellinus)	LOR3	1
	LOR2	1
	LOR1	7	Frameshifts in central domain
Rifleman (Acanthisitta chloris)	LOR3	1
	LOR2	10	Scaffold break interrupts sequence
	LOR1	9	Only C-terminus identified
Budgerigar (Melopsittacus undulatus)	LOR2B	2	9.6% NNNs
	LOR2	3	29% NNNs
	LOR1	2	2.8% NNNs
Kea (Nestor notabilis)	LOR2B*	10	Scaffold break interrupts sequence
	LOR2	2	13.1% NNNs
	LOR1	3	38.2% NNNS
Peregrine Falcon (Falpe peregrinus)	LOR3	3	64.7% NNNs
	LOR3B	1
	LOR1	1
Seriema (Cariama cristata)	LOR3*	6	N-terminus absent
	LOR3B*	Not found	Scaffold break
	LOR1	10	Scaffold break interrupts sequence
Bee-eater (Merops nubicus)	LOR3*	5	C-terminus absent
	LOR3B*	Not found	Scaffold break
	LOR1	10	Scaffold break interrupts sequence
Rhinoceros Hornbill (Buceros rhinoceros)	LOR3	10	Scaffold break interrupts sequence
	LOR3B	10	Scaffold break interrupts sequence
	LOR1	10	Scaffold break interrupts sequence
Bar-tailed Trogon (Apaloderma vittatum)	LOR3	3	21% NNNs
	LOR3B	1
	LOR1	10	Scaffold break interrupts sequence
Cuckoo-roller (Leptosomus discolor)	LOR3	10	Scaffold break interrupts sequence
	LOR3B	Not found	Scaffold break
	LOR1	10	Scaffold break interrupts sequence
Speckled mousebird (Colius striatus)	LOR3	1
	LOR3B	Not found	Scaffold break
	LOR1	10	Scaffold break interrupts sequence
Barn Owl (Tyto alba)	LOR3	Not found	Scaffold break
	LOR3B	Not found	Scaffold break
	LOR1	2	14.2% NNNs
Bald Eagle (Haliaeetus leucocephalus)	LOR3	1
	LOR3B	1
	LOR1	1
White-tailed eagle (Haliaeetus albicilla)	LOR3*	1
	LOR3B	Not found
	LOR1	3	22% NNNs
Pelican (Pelecanus crispus)	LOR3*	9	Only C-terminus identified
	LOR3B	Not found	Scaffold break
	LOR1	2	1.7% NNNs
Egret (Egretta garzetta)	LOR3	6	N-terminus absent (NNNs)
	LOR3B	1
	LOR1	1
Crested Ibis (Nipponia nippon)	LOR3	3	52% NNNs
	LOR3B	3	68.2% NNNs
	LOR1	1
Great cormorant (Phalacrocorax carbo)	LOR3	10	Scaffold break interrupts sequence
	LOR3B	9	Only C-terminus identified
	LOR1	Not found
Fulmar (Fulmarus glacialis)	LOR3	Not found	Scaffold break
	LOR3B*	10	Only N-terminus identified (Scaffold break)
	LOR1	1
Adélie penguin (pygoscelis adeliae)	LOR3	3	40% NNNs
	LOR3B	1
	LOR1	2	13.6% NNNs
Emoeror Penguin (Aptenodytes fosteri)	LOR3	4	75.8% NNNs
	LOR3B	3	38.6% NNNs
	LOR1	7	Frameshift in central domain
Red-throated loon (Gavia stellata)	LOR3*	10	Only N-terminus identified (Scaffold break)
	LOR3B	Not found	Scaffold break
	LOR1	10	Scaffold break interrupts sequence
White-tailed tropicbird (Phaethon lepturus)	LOR3	10	Scaffold break interrupts sequence
	LOR3B	10	Scaffold break interrupts sequence
	LOR1	2	9.2% NNNs
Sunbittern (Eurypyga helias)	LOR3	10	Only C-terminus identified (Scaffold break)
	LOR3B	10	Only C-terminus identified (Scaffold break)
	LOR1	1
Killdeer (Charadruis vociferus)	LOR3	2	8.7% NNNs
	LOR3B	2	3.1% NNNs
	LOR1	1
Crowned Crane (Balearica regulorum)	LOR3	10	Scaffold break interrupts sequence
	LOR3B	10	Scaffold break interrupts sequence
	LOR1	10	Scaffold break interrupts sequence
Hoatzin (Ophisthocomus hoazin)	LOR3	3	37.3% NNNs
	LOR3B	3	32.9% NNNs
	LOR1	3	35.3% NNNs
Anna's Hummingbird (Calypte anna)	LOR3	1
	LOR3B	2	8.0% NNNs
	LOR1	1
Chimney swift (Chaetura pelagica)	LOR3	1
	LOR3B	7	Frameshift in central domain
	LOR1	1
Chuck-will's Widow (Caprimulgus carolinensis)	LOR3	3	20.2% NNNs
	LOR3B	Not found	Scaffold break
	LOR1	10	Scaffold break interrupts sequence
MacQueen's bustard (Chlamydotis macqueeni)	LOR3	10	Scaffold break interrupts sequence
	LOR3B	10	Scaffold break interrupts sequence
	LOR1	2	2.7% NNNs
Red-crested turaco (Tauraco erythrolophus)	LOR3	3	20% NNNs
	LOR3B	10	Scaffold break interrupts sequence
	LOR1	10	Scaffold break interrupts sequence
Common cuckoo (Cuculus canorus)	LOR3	5	C-terminus not identified (NNNs)
	LOR3B	4	84.5% NNNs
	LOR1	3	47.7% NNNs
Brown mesite (Mesitornis unicolor)	LOR3	10	Scaffold break interrupts sequence
	LOR3B	Not found	Scaffold break
	LOR1	10	Scaffold break interrupts sequence
Downy Woodpecker (Picoides pubescens)	LOR3	4	81% NNNs
	LOR3B	3	33.8% NNNs
	LOR1	1
Sangrouse (Pterocles gutturalis)	LOR3	10	Scaffold break interrupts sequence
	LOR3B	10	Scaffold break interrupts sequence
	LOR1	2	6.3% NNNs
Pigeon (Columba livia)	LOR3	1
	LOR3B	Not found
	LOR1	1
Chicken (Gallus gallus)	LOR3	1
	LOR3B	1
	LOR1	1
Turkey (Meleagris gallopavo)	LOR3	2	12% NNNS
	LOR3B	10	Scaffold break interrupts sequence
	LOR1	1
Duck (Anas platyrhynchos)	LOR3	10	C-terminus not identified (Scaffold break)
	LOR3B	10	C-terminus not identified (Scaffold break)
	LOR1	2	11.1% NNNs
White-throated tinamou (Tinamus guttatus)	LOR3	3	16.7% NNNs
	LOR3B	4	86.2% NNNS
	LOR1	1
Ostrich (Strutho camelus)	LOR3	1
	LOR3B	1
	LOR1	2	0.9% NNNs
Saltwater Crocodile (Crocodylus porosus)	LOR	2	6.6% NNNs
Gharial (Gavialis gangeticus)	LOR	1

## Sheet: Table 1 - data
Avian species with all loricrin genes contained on a single scaffold
Bird	Identified LOR	Condition	Rationale				Bird	Identified LOR	Condition		Condition	Sequence Quality
Zebra Finch	LOR3	1					Zebra Finch	LOR3	1		1	100% Complete sequence
Taeniopygia guttata	LOR2	9	Only C-terminus identified (NNNs)				Taeniopygia guttata	LOR2	9		2	0.1% - 15% NNNs
	LOR1	1						LOR1	1		3	15.1% - 75% NNNs
Medium Ground Finch	LOR3	8	Inserted stop codon at residue 170				Medium Ground Finch	LOR3	8		4	75.1% - 90% NNNs
Geospiza fortis	LOR2	3	52% NNNs				Geospiza fortis	LOR2	3		5	C-terminal region absent
	LOR1	2	7.4% NNNs					LOR1	2		6	N-terminal region absent
Ground Tit	LOR3	1					Ground Tit	LOR3	1		7	Frameshift mutation(s)
Pseudopodoces humilis	LOR2	1					Pseudopodoces humilis	LOR2	1		8	Premature stop codon
	LOR1	1						LOR1	1		9	Less than 10% of gene identified
Atlantic Canary	LOR3	1					Atlantic Canary	LOR3	1
Serinus canaria	LOR2	2	2% NNNs				Serinus canaria	LOR2	2
	LOR1	3	22.7% NNNs					LOR1	3
American Crow	LOR3	5	C-terminus absent				American Crow	LOR3	5
Corvus brachyrhynchos	LOR2	5	C-terminus absent				Corvus brachyrhynchos	LOR2	5
	LOR1	7	Frameshift					LOR1	7
Hooded Crow	LOR3	1					Hooded Crow	LOR3	1
Corvus cornix	LOR2	6	N-terminus absent				Corvus cornix	LOR2	6
	LOR1	1						LOR1	1
Golden-collared Manakin	LOR3	1					Golden-collared Manakin	LOR3	1
Manacus vitellinus	LOR2	1					Manacus vitellinus	LOR2	1
	LOR1	7	Frameshifts					LOR1	7
Budgerigar	LOR2B	2	9.6% NNNs				Budgerigar	LOR2B	2
Melpsittacus undulatus	LOR2	3	29% NNNs				Melpsittacus undulatus	LOR2	3
	LOR1	2	2.8% NNNs					LOR1	2
Peregrine Falcon	LOR3	3	64.7% NNNs				Peregrine Falcon	LOR3	3
Falco peregrinus	LOR3B	1					Falco peregrinus	LOR3B	1
	LOR1	1						LOR1	1
Bald Eagle	LOR3	1					Bald Eagle	LOR3	1
Haliaeetus leucocephalus	LOR3B	1					Haliaeetus leucocephalus	LOR3B	1
	LOR1	1						LOR1	1
Little Egret	LOR3	6	N-terminus absent (NNNs)				Little Egret	LOR3	6
Egretta garzetta	LOR3B	1					Egretta garzetta	LOR3B	1
	LOR1	2	0.1% NNNs					LOR1	2
Crested Ibis	LOR3	3	52% NNNs				Crested Ibis	LOR3	3
Nipponia nippon	LOR3B	3	68.2% NNNs				Nipponia nippon	LOR3B	3
	LOR1	1						LOR1	1
Adélie penguin	LOR3	3	40% NNNs				Adélie penguin	LOR3	3
Pygoscelis adeliae	LOR3B	1					Pygoscelis adeliae	LOR3B	1
	LOR1	2	13.6% NNNs					LOR1	2
Emperor Penguin	LOR3	4	75.8% NNNs				Emperor Penguin	LOR3	4
Aptenodytes fosteri	LOR3B	3	38.6% NNNs				Aptenodytes fosteri	LOR3B	3
	LOR1	7	Frameshift, 1.5% NNNs					LOR1	7
Killdeer	LOR3	2	8.7% NNNs				Killdeer	LOR3	2
Charadruis vociferus	LOR3B	2	3.1% NNNs				Charadruis vociferus	LOR3B	2
	LOR1	1						LOR1	1
Hoatzin	LOR3	3	37.3% NNNs				Hoatzin	LOR3	3
Ophisthocomus hoazin	LOR2	3	32.9% NNNs				Ophisthocomus hoazin	LOR2	3
	LOR1	3	35.3% NNNs					LOR1	3
Anna's Hummingbird	LOR3	1					Anna's Hummingbird	LOR3	1
Calypte anna	LOR3B	2	8.0% NNNs				Calypte anna	LOR3B	2
	LOR1	1						LOR1	1
Chimney Swift	LOR3	1					Chimney Swift	LOR3	1
Chaetura pelagica	LOR3B	8	Premature stop codon				Chaetura pelagica	LOR3B	8
	LOR1	1						LOR1	1
Common Cuckoo	LOR3	5	C-terminus absent				Common Cuckoo	LOR3	5
Cuculus canorus	LOR3B	4	84.5% NNNs				Cuculus canorus	LOR3B	4
	LOR1	3	47.7% NNNs					LOR1	3
Downy Woodpecker	LOR3	4	81% NNNs				Downy Woodpecker	LOR3	4
Picoides pubescens	LOR3B	3	33.8% NNNs				Picoides pubescens	LOR3B	3
	LOR1	1						LOR1	1
Pigeon	LOR3	1					Pigeon	LOR3	1
Columba livia	LOR3B	Not found					Columba livia	LOR3B	Not found
	LOR1	1						LOR1	1
Chicken	LOR3	1					Chicken	LOR3	1
Gallus gallus	LOR3B	1					Gallus gallus	LOR3B	1
	LOR1	1						LOR1	1
Duck	LOR3	5	C-terminus absent				Duck	LOR3	5
Anas platyrhynchos	LOR3B	5	C-terminus absent				Anas platyrhynchos	LOR3B	5
	LOR1	2	11.1% NNNs					LOR1	2
White-throated Tinamou	LOR3	3	16.7% NNNs				White-throated Tinamou	LOR3	3
Tinamus guttatus	LOR3B	4	86.2% NNNs				Tinamus guttatus	LOR3B	4
	LOR1	1						LOR1	1
Ostrich	LOR3	1					Ostrich	LOR3	1
Struthio camelus	LOR3B	1					Struthio camelus	LOR3B	1
	LOR1	2	0.9% NNNs					LOR1	2

## Sheet: Table 1 - final
Table 1
Avian species with all loricrin genes located on a single scaffold
Bird	LOR3	LOR2 : LOR3B	LOR1
Zebra Finch	3	9	1
Medium Ground Finch	8	3	2
Ground Tit	1	1	1
Atlantic Canary	1	2	3
American Crow	5	5	7
Hooded Crow	1	6	1
Golden-collared Manakin	1	1	7
Budgerigar	2	3	2
Peregrine Falcon	3	1	1
Bald Eagle	1	1	1
Little Egret	6	1	2
Crested Ibis	3	3	1
Adélie penguin	3	1	2
Emperor Penguin	4	3	7
Killdeer	2	2	1
Hoatzin	3	3	3
Anna's Hummingbird	1	2	1
Chimney Swift	1	8	1
Common Cuckoo	5	4	3
Downy Woodpecker	4	3	1
Pigeon	1	not found	1
Chicken	1	1	1
Duck	5	5	2
White-throated Tinamou	3	4	1
Ostrich	1	1	2
	Condition	Sequence Quality
	1	100% Complete sequence
	2	0.1% - 15% NNNs
	3	15.1% - 75% NNNs
	4	75.1% - 90% NNNs
	5	C-terminal region absent
	6	N-terminal region absent
	7	Frameshift mutation(s)
	8	Premature stop codon
	9	Less than 10% of gene identified

## Sheet: Supp table 2
	Supplementary table 2
	Phylogenetic analysis species and assembly information
	Bird	Binomial Classification	Order	Genome Assembly Level	LOR Gene	Condition	Rationale
	PHUMI	Pseudopodoces humilis	Passeriformes	Scaffold (full)	LOR3	1	n/a
		Tibetian Ground-Tit	Perching Birds	Scaffold N50: 16,387,336	LOR2	1	n/a
	RefSeq#	GCF_000331425.1		Coverage: 96.25x	LOR1	1	n/a
	SERCA	Serinus canaria	Passeriformes	Scaffold (full)	LOR3	1	n/a
		Common Canary	Perching Birds	Scaffold N50: 17,815,079	LOR2	2	2% XXX’s in Repeat Domain
	RefSeq#	GCF_000534875.1		Coverage: 30x	LOR1	3	22.7% XXX’s in Repeat Domain
	MANVI	Manacus vitellinus	Passeriformes	Scaffold (full)	LOR3	1	n/a
		Golden-Collared Manakin	Perching Birds	Scaffold N50: 16,644,750	LOR2	1	n/a
	RefSeq#	GCF_001715985.1		Coverage: 112x	LOR1	1	n/a
	MELUN	Melopsittacus undulatus	Passeriformes	Scaffold (full)	LOR3	2	9.6% XXX’s in Repeat Domain
		Budgerigar	Parrots	Scaffold N50: 10,614,383	LOR2	3	29% XXX’s in Repeat Domain
	RefSeq#	GCF_000238935.1		Coverage: 16x454; 7x Illumina	LOR1	2	2.8% XXX’s in Repeat Domain
	FALPE	Falco peregrinus	Falconiformes	Scaffold (full)	LOR3	3	64.8% XXX’s in Repeat Domain
		Peregrine Falcon	Falcons	Scaffold N50: 3,935,757	LOR2	1	n/a
	RefSeq#	GCF_000337955.1		Coverage: 137.6x	LOR1	1	n/a
	HALLE	Haliaeetus leucocephalus	Accipitriformes	Scaffold (full)	LOR3	1	n/a
		Bald Eagle	Hawks, Eagles, Vultures	Scaffold N50: 9,145,499	LOR2	1	n/a
	RefSeq#	GCF_000737465.1		Coverage: 103x	LOR1	1	n/a
	CHAVO	Charadrius vociferus	Ciconiiformes	Scaffold (full)	LOR3	2	8.7% XXXs in Repeat Domain
		Killdeer	Stork-like	Scaffold N50: 3,657,050	LOR2	2	3.1% XXX’s in Repeat Domain
	RefSeq#	GCF_000708025.1		Coverage: 100x	LOR1	1	n/a
	PYGAG	Pygoscelis adeliae	Sphenisciformes	Scaffold (full)	LOR3	3	40% XXX’s in Repeat Domain
		Adélie Penguin	Penguins	Scaffold N50: 5,118.896	LOR2	1	n/a
	RefSeq#	GCF_000699105.1		Coverage: 60x	LOR1	2	13.6% XXX’s in Repeat Domain
	NIPNI	Nipponia Nippon	Pelecaniformes	Scaffold (full)	LOR3	3	52.1% XXX’s in Repeat Domain
		Crested Ibis	4 Webbed Toes	Scaffold N50: 5,211,696	LOR2	3	68.2% XXX’s in Repeat Domain
	RefSeq#	GCF_000708225.1		Coverage: 105x	LOR1	1	n/a
	OPHHO	Opisthocomus hoazin	Opisthocomidae	Scaffold (full)	LOR3	3	37.3% XXX’s in Repeat Domain
		Hoatzin	Hoatzins	Scaffold N50: 2,937,227	LOR2	3	32.9% XXX’s in Repeat Domain
	RefSeq#	GCF_000692075.1		Coverage: 100x	LOR1	3	35.3% XXX’s in Repeat Domain
	CHAPE	Chaetura pelagica	Apodiformes	Scaffold (full)	LOR3	1	n/a
		Chimney Swift	Swifts and Hummingbirds	Scaffold N50: 3,841,852	LOR2	1	n/a
	RefSeq#	GCF_000747805.1		Coverage: 106x	LOR1	1	n/a
	CALAN	Calypte Anna	Apodiformes	Scaffold (full)	LOR3	1	n/a
		Anna’s Hummingbird	Swifts and Hummingbirds	Scaffold N50: 4,052,191	LOR2	2	8% XXX’s in Repeat Domain
	RefSeq#	GCF_000699085.1		Coverage: 110x	LOR1	1	n/a
	GALGA	Gallus gallus	Galliformes	Chromosome (full)	LOR3	1	n/a
		Red Junglefowl	Gamebirds	Scaffold N50: 6,379,610	LOR2	1	n/a
	RefSeq#	GCF_000002315.4		Coverage: 70x	LOR1	1	n/a
	MELGA	Meleagris gallopavo	Galliformes	Chromosome (full)	LOR3	2	12% XXX’s in Repeat Domain
		Wild Turkey	Gamebirds	Scaffold N50: 3,801,642	LOR2	1	adjusted Frameshift in Sequence
	RefSeq#	GCF_000146605.2		Coverage: 35x	LOR1	1	n/a
	STRCA	Struthio camelus	Struthioniformes	Scaffold (full)	LOR3	1	n/a
		Common Ostrich	Flightless Ratite Birds	Scaffold N50: 3,593,425	LOR2	1	n/a
	RefSeq#	GCF_000698965.1		Coverage: 85x	LOR1	2	0.9% XXX’s in Repeat Domain

## Sheet: Supp. table 3
	Supplementary table 3 - GENECONV analysis results
	Species ; Genes	Global/Pairwaise	Sim Value	BC KA P-value	Fragment Length (*)	Number of polymorphic sites (*)	Number of differences (*)	Totalt differences
	Chimneyswift (Chaetura pelagica) - LOR3 ; LOR3B	Global	0	0.00213	91	43	0	26
	Ostrich (Struthio camelus) - LOR3 ; LOR3B	Pairwase	0.0458	0.1989	199	57	0	5
	Chicken (Gallus gallus) - LOR3 ; LOR3B	Pairwaise	0.0126	0.09446	153	55	0	7
	Bald Eagle (Haliaeetus leucocephalus) - LOR3 ; LOR3B	Pairwaise	0.025	0.13868	154	56	0	6
	Manakin (Manacus vitellinus) - LOR2 ; LOR3	Pairwaise	0.0021	0.00795	51	24	0	27

## Sheet: table 2
	Table 2
	Variation in total number and size of glycine loops found within loricrins
	Column1	Species	Chicken	Bald Eagle	Killdeer	Manakin	Ground tit	Budgerigar	Human	Mouse	Orca
	Gene	Class	Galliformes	Accipitriformes	Charadriiformes	Passeriformes	Passeriformes	Passeriformes	Mammalia	Mammalia	Mammalia
	LOR1	Total # of Loops	27	31	21	23	22	16
		Largest Loop	14	18	20	26	24	19
		Smallest Loop	4	4	4	7	5	4
		Average Loops size	11.44	8.84	12.1	14.78	15.18	9.56
	LOR2	Total # of Loops				11	17	*18
		Largest Loop				30	27	*26
		Smallest Loop				6	7	*3
		Average Loops size				21.64	17.41	*13
	LOR2B	Total # of Loops						*27
		Largest Loop						*25
		Smallest Loop						*3
		Average Loops size						*7.6
	LOR3	Total # of Loops	43	10	33	34	34
		Largest Loop	26	25	25	21	17
		Smallest Loop	3	3	4	2	2
		Average Loops size	11.44	11.5	10.64	8.29	8.03
	LOR3B	Total # of Loops	48	8	43
		Largest Loop	26	17	27
		Smallest Loop	3	7	4
		Average Loops size	11.4	11.25	11.58
	Mammalian	Total # of Loops							21	22	6
		Largest Loop							18	34	37
		Smallest Loop							2	11	3
		Average Loops size							10.62	18.18	16.67

## Sheet: Supp table 4
	Supplementary table 4 A - Amino Acid Analysis of avian LOR3/LOR3B
	LOR3	Length	%A	%R	%N	%D	%C	%Q	%E	%G	%H	%I	%L	%K	%M	%F	%P	%S	%T	%W	%Y	%V	%X	M.W.	GRAVY
	Zebra Finch	194	0	0.5	0	0	7.7	5.7	0.5	32.5	2.1	6.2	0	3.1	2.1	0	1.5	30.9	1	0.5	3.6	2.1	0	17497.6	-0.29
	Ground tit	402	0	0.2	0	0.2	5.2	2.7	0	41.8	1	6	0	3	3	0	0.7	27.4	0.7	0.2	6.2	1.5	0	34859.8	-0.232
	Canary	310	0	0.3	0	0	5.2	3.9	0.3	41.9	1.3	6.1	0	3.2	2.9	0	1	24.5	1.3	0.3	6.5	1.3	0	27228.9	-0.289
	Hooded crow	512	0.2	0.4	0	0.4	4.5	2.3	0.4	42.2	0.8	5.9	0	2.9	2.9	0	0.6	26.4	0.8	0.2	6.6	2.5	0	44430.9	-0.207
	Manakin	409	0.5	0.5	0	0	6.1	2.7	0	42.8	1	7.3	0.5	2.9	0.5	0.2	0.7	24.9	1.2	0	5.6	2.4	0	34985.1	-0.097
	Budgerigar	322	0.3	0.3	0	0	5.9	3.4	0.3	32.3	1.6	6.5	0.3	3.1	0.9	0.3	1.2	26.4	0.6	0.3	5.6	0.9	9.6	n/a	-0.231
	Rifleman	446	0.2	0.4	0	0	6.5	2.7	0	42.2	0.7	5.2	0	3.1	2.5	0	1.1	25.3	0.9	0.2	6.3	2.7	0	38582	-0.179
	Bald Eagle	199	1	1	0.5	0.5	7	5.5	1.5	32.2	3.5	6.5	0.5	3	1.5	0	2	26.1	2.5	0.5	3	1.5	0	18185.4	-0.389
	White-tailed eagle	197	1	1	0.5	0	6.6	5.1	1.5	32.5	3	6.1	0.5	3.6	2	0	2.5	26.4	2	0.5	3.6	1.5	0	18007.2	-0.398
	Killdeer	583	1	0.2	0.2	0	6.2	3.3	0.5	34.5	2.2	6.5	0	2.7	2.4	0.2	1.5	26.2	0.5	0.3	2.2	0.5	8.7	n/a	-0.194
	Chimneyswift	469	1.5	1.5	0.2	0	6.8	1.9	0	41.2	1.9	7	0	2.8	2.3	0	0.6	29	1.1	1.9	0.2	0	0	39744.1	-0.187
	Hummingbird	415	1.7	0.7	0	0	8	3.1	0.7	37.8	2.2	7	0.2	2.4	1.9	0	1.2	29.6	1	0.7	1.2	0.5	0	35531.6	-0.158
	Pigeon	594	0.2	0.2	0.2	0	4.5	1.5	0.3	40.4	2	5.9	0	2.9	1.9	0	0.5	32.7	1	0.3	3.5	2	0	50256.2	-0.24
	Chicken	638	0.5	0.3	0	0	6	2.2	0.8	40.6	0.6	7.8	0	3	0.5	0.3	0.5	30.9	1.3	0	4.4	0.5	0	54129.4	-0.19
	Ostrich	478	1.7	0.4	0.4	0	5.4	3.6	0.4	39.5	1.5	6.7	0.2	2.5	0.4	0.4	0.6	28.7	1.9	0.2	3.3	2.1	0	40736.5	-0.191
	Avg.	411.2	0.653333	0.526667	0.133333	0.0733333	6.10667	3.30667	0.48	38.2933	1.69333	6.44667	0.146667	2.94667	1.84667	0.0933333	1.08	27.6933	1.18667	0.406667	4.12	1.46667			-0.231467
	SD	143.908	0.617445	0.373146	0.191485	0.162422	1.04092	1.27698	0.482849	4.23092	0.842163	0.649029	0.206559	0.287518	0.8991	0.143759	0.591849	2.47255	0.555321	0.454292	1.99614	0.838934			0.0814721
	LOR3B	Length	%A	%R	%N	%D	%C	%Q	%E	%G	%H	%I	%L	%K	%M	%F	%P	%S	%T	%W	%Y	%V	%X	M.W.	GRAVY
	Peregrine Falcon	481	0.6	0.4	0	0	5.8	2.7	0.2	42.6	1.2	7.3	0	3.1	1.7	0	0.8	29.7	0.8	1.9	0.6	0.4	0	40286.3	-0.201
	Trogon	510	0.6	0.6	0.2	0.2	6.7	2.5	0	43.3	1	8	0	3.1	1.4	0	0.8	28.4	1.4	0.2	1	0.4	0.2	42038.5	-0.139
	Bald Eagle	169	1.2	1.2	0.6	0.6	7.1	5.3	1.2	29	4.1	5.9	0.6	3	1.8	0	3	27.8	3	0.6	3	1.2	0	15669.7	-0.45
	Egret	472	0.6	0.6	0.2	0	6.6	2.8	0.2	44.9	0.8	4.7	0	3	3.4	0.2	1.1	27.3	0.8	0.2	1.9	0.6	0	39055.1	-0.248
	Killdeer	261	0.8	0.4	0	0	7.3	4.6	0.8	36.4	3.1	6.1	0	2.7	2.3	0.8	1.5	27.2	0.4	0.4	1.9	0.4	3.1	-	-0.274
	Adélie penguin	348	0.9	0.3	0.3	0	7.8	3.4	0.6	39.1	2	7.5	0	3.2	0.9	0	1.1	27.6	1.7	0.3	2	1.4	0	29725.5	-0.165
	Chimneyswift	601	0.3	0	0	0.2	4.3	1	0	51.7	1.5	6.3	0	3.3	4.5	0.7	0.5	23	0.7	2	0	0	0	48644.6	-0.137
	Hummingbird	475	0	0.4	0	0	6.3	1.7	0.2	46.1	2.1	5.3	0	2.7	5.1	0.2	1.1	19.6	0.6	0.6	0	0	8	-	-0.131
	Chicken	705	0.3	0.1	0	0	6.2	1.8	0.4	41.7	0.6	8.2	0	3	0.6	0.1	0.4	30.9	1	0	4.4	0.1	0	59295.9	-0.153
	Ostrich	571	1.4	0.4	0.4	0.2	5.6	3.5	0.4	40.5	1.2	5.4	0.2	2.5	0.4	0.4	0.5	29.2	1.6	0.2	3.5	2.8	0	48254.1	-0.216
	Avg.	432.778	0.743906	0.438447	0.186525	0.110443	6.37	2.88336	0.412527	41.53	1.66427	6.03813	0.104094	2.71801	1.94198	0.233622	1.00553	27.07	1.20323	0.57392	1.83	0.900431			-0.188846
	SD	164.658	0.46672	0.285416	0.194113	0.171559	0.991127	1.25883	0.328027	6.05769	0.990763	1.93075	0.174001	0.772264	1.5243	0.267682	0.680232	3.3523	0.719123	0.634414	1.47953	0.85707			0.117297
	Supplementary table 4 B - Amino Acid Analysis of avian LOR and LOR1
	LOR2	Length	%A	%R	%N	%D	%C	%Q	%E	%G	%H	%I	%L	%K	%M	%F	%P	%S	%T	%W	%Y	%V	%X	M.W.	GRAVY
	Ground tit	413	1	1.5	0	0	8.5	3.1	0	47.7	0.7	4.6	0	3.6	4.8	0	0.7	22	0.5	0.2	0.2	0.7	0	33926.6	-0.169
	Canary	358	0.6	0.3	0	0	8.9	3.6	0	46.9	0.8	4.2	0	3.9	5.3	0	0.8	20.9	0.6	0.3	0	0.8	2	-	-0.136
	American crow	400	0.2	0.5	0	0	8.8	1.5	0	51.2	0.5	4.5	0	3.5	4.5	0	0.2	22.5	1.2	0.2	0.2	0.2	0	31831	-0.109
	Manakin	308	0	1	0	0	9.7	3.6	0	48.1	1.3	7.1	0	3.2	0.6	0.3	1	22.4	0.3	0	0.3	1	0	25024.7	-0.103
	White-rumped munia	465	0.4	0.4	0	0	8.2	2.6	0	44.9	0.4	3.9	0	3.4	4.9	0	0.6	21.5	0.6	0.2	0.4	0	7.4	-	-0.152
	Avg.	369.75	0.45	0.825	0	0	8.975	2.95	0	48.475	0.825	5.1	0	3.55	3.8	0.075	0.675	21.95	0.65	0.175	0.175	0.675			-0.12925
	SD	47.3876	0.443471	0.537742	0	0	0.512348	0.994987	0	1.88392	0.340343	1.34412	0	0.288675	2.1587	0.15	0.340343	0.732575	0.387298	0.125831	0.125831	0.340343			0.0301372
	LOR1	Length	%A	%R	%N	%D	%C	%Q	%E	%G	%H	%I	%L	%K	%M	%F	%P	%S	%T	%W	%Y	%V	%X	M.W.	GRAVY
	Zebra finch	489	0	0.2	0	0.6	4.1	9.6	0.2	54	3.7	8.8	0.2	1.2	1.2	0	3.5	10.8	0.8	0.2	0.4	0.4	0	40180.3	-0.365
	Ground finch	578	0	0	0	0.5	5	9.3	0.2	50.7	3.8	7.3	0	1.2	1	0	3.3	8.5	0.3	0.2	0	1.2	7.4	-	-0.324
	Ground tit	507	0	0.4	0	0.4	3.7	9.9	0.4	54.8	3.4	9.3	0	1.2	1.2	0	3.6	10.5	0.6	0.2	0.2	0.4	0	41465.7	-0.362
	Hooded crow	505	0	0	0	0.2	0.6	9.9	0.2	56.6	4.6	11.7	0	0.6	0.8	0	4.6	9.3	0.4	0.2	0	0.4	0	40948	-0.335
	Manakin	541	0	0.4	0	0.2	3	8.7	0.6	57.7	3.7	10.4	0	1.3	0.2	0.2	3.3	9.2	0.2	0	0.6	0.6	0	43550.8	-0.31
	Peregrine falcon	556	0.2	0	0	0.4	4	8.8	0.4	52.7	4.5	8.1	0.2	0.7	1.6	0.2	3.4	13.3	0.7	0.4	0.5	0	0	45871	-0.384
	Bald eagle	516	0.2	0	0	0.2	3.9	9.3	0.4	51.9	4.8	8.7	0.4	0.8	1.4	0.4	3.5	12.8	0.8	0.2	0.4	0	0	42850	-0.365
	Barn owl	580	0.2	0.2	0.2	0.2	2.4	6.7	0.2	51	3.1	5	0.5	0.5	1.2	0.3	2.4	9.8	0.5	0.2	0.5	0	14.8	-	-0.373
	Egret	790	0.3	0	0	0.1	4.2	9.1	0.3	54.1	4.8	8	0.4	0.4	1.3	0.5	2.9	12.3	1	0.1	0.3	0.1	0	64589.5	-0.348
	Killdeer	518	0.2	0.2	0	0.2	4.4	9.5	0.2	52.5	4.8	7.7	0.6	0.8	0.8	0.2	3.5	12.5	1	0.2	0.4	0.4	0	42761.8	-0.397
	Adélie penguin	484	0.2	0	0	0.2	4.3	8.1	0.4	43.2	4.1	6.6	0.2	0.6	0.2	0.2	2.7	12.4	1	0.2	1	0.6	13.6	-	-0.344
	Emperor penguin	515	0.2	0.2	0.2	0.2	5.4	9.1	0.4	49.3	4.5	8.3	0.4	0.6	0.2	0.4	3.3	13.4	1	0.2	0.6	0.6	1.6	-	-0.325
	Crested ibis	415	0.7	0.2	0	0.2	4.1	9.6	0.5	48	4.8	8.2	0	0.7	1.4	0.7	3.4	14.7	1.2	0.2	0.7	0.5	0	35247.1	-0.387
	Pigeon	621	0.2	0.2	0	0.2	3.7	8.4	0.3	52.8	5.2	8.5	0.2	0.6	0.5	0.2	3.4	14	1	0.2	0.5	0.2	0	50915.9	-0.393
	Chimneyswift	429	0	0.2	0	0.2	3	8.2	0	55.9	5.1	7.7	0.2	0.7	1.4	0	3	12.1	0.9	0.2	0.2	0.7	0	34685.1	-0.39
	Hummingbird	402	1	0	0	0.2	4	7.7	0.2	53.2	5.7	8.2	0	0.7	1.5	0	3	12.2	0.7	0.2	0.2	1	0	32919.6	-0.311
	Chicken	565	0.2	0	0	0.4	4.4	9.4	0.9	51	4.4	9	0	1.1	0.5	0.2	4.1	12.9	0.5	0.2	0.9	0	0	47170.4	-0.409
	Turkey	457	0	0	0	0.2	4.2	9.6	0.9	51.9	3.7	8.1	0	1.1	0.7	0.2	3.7	13.3	0.9	0.2	1.1	0.2	0	37936.6	-0.437
	Tinamou	506	3	0.4	0	0.6	4.5	9.5	0.6	46.4	5.3	7.7	0	0.4	0.6	0.4	3.8	14.8	0.8	0.2	0.4	0.6	0	42709.6	-0.393
	Ostrich	561	0.5	0.5	0.9	1.2	2.3	6.8	1.2	56.5	3.7	4.8	0.2	0.5	0.5	0.5	2.9	12.3	1.4	0.2	1.6	0.4	0.9	-	-0.592
	Avg.	526.75	0.347368	0.155	0.065	0.33	3.76	8.86	0.425	52.21	4.385	8.105	0.175	0.785	0.91	0.23	3.365	12.055	0.785	0.195	0.525	0.415			-0.3772
	SD	84.1952	0.673932	0.166938	0.2059	0.251522	1.07037	0.9439	0.293571	3.57696	0.704329	1.54663	0.194327	0.290689	0.466679	0.202874	0.490193	1.81238	0.303098	0.0686333	0.389162	0.329713			0.0609828
	Supplementary Data - Amino acid analysis of non-avian loricrins
	Other	Length	%A	%R	%N	%D	%C	%Q	%E	%G	%H	%I	%L	%K	%M	%F	%P	%S	%T	%W	%Y	%V
	Anolis LOR1	735	0.1	1.1	0.4	0	5.3	6	0	49.5	0.3	4.6	0.1	1.9	3.1	0.1	1	23.9	1.2	0.1	0	1.1
	Anolis LOR2	543	1.8	3.3	0.2	0.6	6.4	3.5	0	38.7	0	5.2	1.1	2.8	0.4	0.2	3.3	17.7	0.7	0	1.5	12.7
	Human	312	1	0	0	0.3	6.1	4.5	0	46.5	0.3	1.6	0	2.2	0.3	2.9	2.9	23.1	1.9	0.3	2.6	3.5
	Rheus Monkey	337	0.9	0	0.3	0	6.2	4.2	0	46.3	0.3	0.3	0	2.1	0.3	2.4	2.7	24.6	2.1	0.3	2.7	4.5
	Gorilla	302	1.3	0	0	0.3	6.3	4.6	0	45.4	0.3	1.7	0	2.3	0.3	2.3	3.3	22.5	2	0.3	3	4
	Rabbit	473	0.4	0	0	0.2	7	3.8	0.2	49	3.4	0.4	0.8	1.7	0.2	0.6	1.7	24.5	1.1	0.2	3.6	1.1
	Mouse	486	0.4	0.2	0	0	7	3.1	0	55.3	0.4	0	0	1.9	0.2	0	1.6	22.2	1.2	0.2	5.1	1
	Cattle	349	1.4	0	0	0.6	7.2	4.3	0.3	36.7	1.7	2	0.6	2	0.3	0.9	3.7	24.9	4.3	0.3	3.2	5.7
	Beaver	331	0.6	0	0	0.6	7.3	3.3	0	53.5	0.6	2.4	0	2.4	0.3	0.3	4.2	17.8	2.1	0.3	3.9	0.3
	Horse	279	1.4	0	0.4	0.7	5.4	5	0	44.4	0.7	1.1	0	2.5	0.4	2.2	3.6	25.8	1.8	0.4	2.9	1.4
	Orca	149	1.3	0.7	0.7	5.4	4	7.4	0	34.2	2.7	0	0	6	0.7	0	4.7	24.2	3.4	0.7	0	4

## Sheet: Supp. table 5
	Supplementary table 5 - Variation in amino acid contents of avian loricrins
	Gene Pair	Parameter	C	Q	G	H	K	I	P	S	Y	V	Result
	LOR1:LOR2	AA	C	Q	-	H	K	I	P	S	-	-	LOR1 ≠ LOR2
		p	< 0.001	< 0.001	-	< 0.001	< 0.001	< 0.005	< 0.001	< 0.001	-	-
		%:%	3.88 : 8.82	8.72 : 2.88	-	4.52 : 0.74	0.818 : 3.52	7.96 : 4.86	3.38 : 0.66	12.64 : 21.86	-	-
	LOR1:LOR3	AA	C	Q	G	-	K	I	P	S	Y	V	LOR1 ≠ LOR3
		p	< 0.001	< 0.001	< 0.001	-	< 0.001	< 0.001	< 0.001	< 0.001	< 0.001	< 0.001
		%:%	3.88 : 6.12	8.72 : 3.3	51.38 : 38.72	-	0.817 : 2.94	7.96 : 6.44	3.38 : 1.07	12.64 : 27.79	0.7 : 4.01	0.43 : 1.51
	LOR2:LOR3	AA	C	-	G	H	-	-	-	S	Y	-	LOR2 ≠ LOR3
		p	< 0.001	-	< 0.001	< 0.001	-	-	-	< 0.001	< 0.001	-
		%:%	8.98 : 6.31	-	48.48 : 37.34	0.83 : 2.11	-	-	-	21.95 : 28.7	0.18 : 0.55	-
	LOR2:LOR3-B	AA	C	-	-	-	-	-	-	S	-	-	LOR2 ≠ LOR3-B
		p	< 0.001	-	-	-	-	-	-	< 0.001	-	-
		%:%	8.98 : 6.37	-	-	-	-	-	-	21.95 : 27.07	-	-
	LOR3:LOR3-B	AA	-	-	-	-	-	-	-	-	-	-	LOR3 = LOR3-B
		p	-	-	-	-	-	-	-	-	-	-
		%:%	-	-	-	-	-	-	-	-	-	-
	P-LOR3:LOR2	AA	C	-	G	-	-	-	-	S	Y	V	P-LOR3 ≠ LOR2
		p	< 0.001	-	< 0.001	-	-	-	-	< 0.001	< 0.001	< 0.001
		%:%	5.87 : 8.98	-	40.57 : 48.48	-	-	-	-	26.57 : 21.95	5.8 : 0.18	2.08 : 0.68
	P-LOR3:LOR3*	AA	-	-	-	-	-	-	-	-	Y	-	P-LOR3 ≅ LOR3*
		p	-	-	-	-	-	-	-	-	0.0006	-
		%:%	-	-	-	-	-	-	-	-	5.8 : 2.68	-
